# Supplementary material for: Brainstem ADCYAP1+ neurons control multiple aspects of sickness behaviour
Source: Nature. 2022 Sep 7;609(7928):761–71. doi: 10.1038/s41586-022-05161-7 (PMC9492535; doi:10.1038/s41586-022-05161-7)
Supplement: Supplementary file 2 — Source Data Fig. 1 [file 41586_2022_5161_MOESM2_ESM.xlsx]

## Sheet: fig 1b
Day	Saline								0.5mg/kg
1	3.96	3.76	4.8	3.96	4.8	3.4	3.74		0.38	0.2	0.16	0.52	0.5	0.58
2	3.74	3.84	3.56	3.88	4.68	4	4.82		2.58	2	2	2.34	2.56	2.66
3	3.9	3.78	3.58	4.04	4.4	4.02	4.96		4.16	3.06	3	4	4.82	4.08

## Sheet: fig 1d
Day	Saline								LPS
1	3771	3389	3991	3766	3187	4465			640	327	710	688	433	139
2	3783	3783	4661	3872	3249	4596			2655	2857	2947	2232	1014	2189
3	3674	4850	4303	4100	3492	4000			4725	3843	4342	4029	2249	3823

## Sheet: fig 1f
Day	Saline								LPS
1	783249	626024	706734	575379	640290	523475			58532	78238.8	99750.6	57010.8	168511	238856
2	798878	729659	696204	716325	653148	610216			452872	473638	558587	547770	524345	403989
3	564242	615570	724775	705129	647732	617559			424104	691462	634829	853311	676666	458583

## Sheet: fig 1h
	Saline																		0.1mg/kg																		0.5mg/kg
0	37.2	36.9	37.4	36.4	35.3	37.2	36.4	36	36.5	36	37.6	37.8							37.1	37	36.5	36.3	35.4	36.9	36.5	36.8	36.9	37.1	37.9								37.5	37.6	36.4	36	36.9	38.2	38.6	38.2	37.5	37.8	37.3	37.3	36.9
0.5	37.7	37	36.3	36	36.3	36.7	36.1	36.9	36.2	37.1	37.8	38.4							37.2	37.4	37.8	37.3	37	38.4	38.5	38.4	37.7	37.9	38.9								37.6	36.4	37.4	36.5	37.6	39.2	38.5	38.7	38.1	39.5	37.6	37.4	38.7
1	37.2	36.4	36.3	36.2	37	36.5	36.4	36.4	36.3	36.8	37.4	38.3							36.3	37.3	36.5	37	36.3	37.2	37.2	37.4	36.5	37.9	37.2								36.1	36	36.3	36.1	36.9	37.4	36.9	37	37.1	37.8	37.2	36.5	36.4
2	36	36	35.4	36.2	36.3	36.4	36.6	36.1	35.9	35.8	36.5	37.2							36.1	36.8	36.3	36.3	35.7	36.5	36.3	36.8	36.1	36.8	35.2								34.8	35.3	36.4	35.5	35	37.2	37	36.7	35.7	37.2	37.3	35.7	35.6
3	36.8	37.4	35.5	36.1	36.1	36.2	36.4	36.2	35.7	35.8	36.1	35.9							35.1	36.3	35.4	36.1	35.1	35.2	34.6	37.1	36	36.6	35.1								32.6	34.2	35	32.5	34.8	37.1	37.2	36	36	37.1	35.7	34	34.1
4	35.8	36.3	36.8	36	35.8	37	36.2	36.2	35.5	35.9	36.1	35.8							34.8	36.8	35.6	36.4	35	35.7	34.3	37.2	35.8	36.4	34.4								31.5	33.9	32.9	29.8	33.8	37.2	37.3	36.1	36	35.6	35.3	34.1	33.6
5	36.3	36.3	36	36.2	36.6	36.3	36.1	36.6	36.6	36.5	36.1	35.9							35.6	37	36.1	35.9	35.9	35.7	34.7	37.1	35.1	36.3	34.3								33.1	34.4	33.6	28.8	34.8	37.3	36.8	36.3	35.8	35.9	35	32.9	32.9
6	35.8	36.2	36	35.8	35.5	36.9	36.5	36.7	35.9	36.8	36.3	37							36.3	37.1	36.4	36.7	35.8	36	35.5	37.1	35.9	36.3	34.4								33.4	34.3	34.2	27.8	34.8	36.6	35.6	36.3	35.8	35.5	34.5	32.7	33.6
24	36.7	35.6	35.6	36.3	36.4	35.5	35.9	35.9	35.6	37.1	35.2	36.8							36.4	36	36.6	35.5	36.1				35.9	36.2	36.3								35.4	35.8	35.3	35.1	35.8					36.7	36.1	30.5	36.9
48	37.5	35.9	36	36.5	36.1	35.5	36.1	36.5	35.7	36.9	34.9	35.7							37.6	37.2	37.2	35.8	36.8				35.7	36.1	36.3								37.4	35.2	36.2	35.6	35.7					36.3	36.3	36.2	36.6

## Sheet: fig 1i
Sal	0.1	0.5	2.5
-1.4	-2.3	-6	-2.7
-1.3	-1	-3.7	-1.9
-2	-1.1	-3.5	-3.5
-0.6	-0.8	-8.2	-4.3
0	-0.4	-3.1	-4.9
-1.7	-1.7	-3	-5.6
-0.5	-2.2	-2.2	-5.1
-0.1	0	-1.8	-12.1
-1	-1.8	-3.6	-3.3
-0.2	-1	-2.8	-6.3
-2.7	-2.3	-6.8	-6.3
-2.1		-4	-5.4
			-7.4
			-7.6
			-5.8

## Sheet: fig 1j
Day	Saline								0.1mg/kg								0.5mg/k								2.5mg/kg
0	-0.671141	1.33333	0	-1.5444	-0.662252				0.320513	0.664452	-0.974026	-1.96078	0				-0.358423	0.60241	1.16959	0.420168	-0.70922				-0.315457	-0.387597	1.93548	0	1.40845
1	0	0	0	0	0				0	0	0	0	0				0	0	0	0	0				0	0	0	0	0
2	-1.34228	2	-0.364963	0.772201	0				-11.859	-9.30233	-10.0649	-10.9804	-9.35252				-9.67742	-9.93976	-8.47953	-9.66387	-10.9929				-10.4101	-13.5659	-7.09677	-10.9929	-10.5634
3	0	1.66667	-1.09489	0.3861	-1.3245				-8.33333	-5.31561	-6.81818	-9.80392	-7.19424				-8.96057	-9.63855	-9.64912	-7.14286	-9.92908				-9.77918	-10.8527	-12.9032	-13.4752	-12.6761
4	0.671141	3.33333	-1.45985	1.9305	0.662252				-6.41026	-2.32558	-5.84416	-7.45098	-4.67626				-6.45161	-6.3253	-6.43275	-4.62185	-8.86525				-7.25552	-8.91473	-11.6129	-11.3475	-11.9718
5	0.33557	1.33333	-1.09489	0.772201	0				-4.16667	-1.66113	-4.87013	-5.09804	-1.79856				-5.73477	-6.62651	-5.55556	-3.78151	-7.44681				-5.99369	-6.20155	-9.03226	-9.92908	-11.2676
6	-0.671141	3	-1.09489	1.1583	0.662252				-2.5641	-1.66113	-4.54545	-3.52941	-0.359712				-5.37634	-5.72289	-4.67836	-2.52101	-6.38298				-5.04732	-5.42636	-7.09677	-8.51064	-9.50704

## Sheet: fig 1k
Sal	0.1	0.5	2.5
-1.34228	-11.859	-9.67742	-10.4101
0	-9.30233	-9.93976	-13.5659
-1.45985	-10.0649	-9.64912	-12.9032
-1.5444	-10.9804	-9.66387	-13.4752
-1.3245	-9.35252	-10.9929	-12.6761
