# Supplementary material for: Brainstem ADCYAP1+ neurons control multiple aspects of sickness behaviour
Source: Nature. 2022 Sep 7;609(7928):761–71. doi: 10.1038/s41586-022-05161-7 (PMC9492535; doi:10.1038/s41586-022-05161-7)
Supplement: Supplementary file 3 — Source Data Fig. 2 [file 41586_2022_5161_MOESM3_ESM.xlsx]

## Sheet: fig 2b
ABA ID	0.5h	1h	3h	6h	12h	24h
68	0.368513	0.388781	1.8448	1.10939	-0.588556	0.431984
648	-0.812816	-0.251006	1.27417	2.01557	-0.402418	-3.24569
962	-1.17252	2.00318	2.15677	2.17381	0.31874	-0.537965
767	-0.998559	2.52799	3.49476	3.48699	1.23483	0.125531
1021	-1.02791	1.08104	1.69004	2.65586	-0.931138	-3.35435
558	0.989112	1.78581	2.90623	1.62369	0.997719	0.85381
1062	0.263034	-4.82655	-3.08958	-0.098628	-4.08958	#NAME?
1030	-0.605282	-2.32227	-1.23401	-2.33581	-3.78761	-3.92418
878	0.98783	2.63246	3.79188	2.53105	2.33829	0.45278
657	-0.805272	1.57901	3.76081	2.26006	-0.295456	2.00888
1102	-1.93289	-1	1.53842	2.71359	-3.80735	-4.07039
450	0.036449	-1.5534	-0.567767	-1.83308	-3.1234	-3.2014
873	1.143	3.0643	3.67934	2.80713	2.01548	0.805353
806	-1.57319	1.43131	1.37494	0.93587	-0.477268	-0.0546576
862	-1.93754	-2.50936	-1.30596	0.0186157	-3.21616	-3.35532
556	-0.296205	1.34302	1.03275	0.199198	0.708588	0.248108
1054	-0.531191	0.137742	0.847705	1.22577	-0.255172	-3.64123
36	0.9983	2.06994	3.4596	2.50815	1.40368	-0.0636161
187	-1.98446	2.25154	3.30812	4.19014	1.36257	0.63743
638	-1.92855	1.26303	1.81558	3.09311	0.368116	-1.26534
897	1.0234	4.14202	5.20392	4.36334	2.51125	1.54952
1058	-2	2.08597	3.61832	4.10375	1.12131	2.0126
857	-1.97552	1.05585	2.01573	2.82889	-0.0647057	-0.146389
243	-0.560088	-1.2555	-0.255501	0.876528	-3.84046	-5.16239
520	-0.637802	0.50471	0.997106	1.34241	-1.66522	-2.15554
750	-0.111645	1.64721	1.20594	1.91349	0.165678	-2.31431
919	-0.256565	1.09885	0.937264	1.62863	-0.747234	-2.68012
296	-0.373828	2.30787	0.813587	0.762961	1.19973	1.37514
772	0.359996	1.61878	0.261232	1.03734	0.927989	-0.0163018
84	-0.615435	1.83178	1.442	1.99546	0.146549	-4.31288
328	-1.59819	2.27518	2.49881	1.9027	1.49881	0.535332
1101	-1.94096	0.675689	0.422162	1.17468	0.484746	-3.43582
344	-1.3368	1.19624	1.76604	1.66433	1.01433	-0.310455
314	-1.02587	1.27563	1.27981	0.994929	0.86755	-0.888032
704	0.0135307	1.05318	1.73747	1.25803	0.693821	-0.467371
694	-1.09666	1.75332	1.26966	0.910043	1.8254	-0.873639
800	-0.49118	1.29508	0.826233	1.31578	1.32397	-1.46713
965	-1	3.0879	2.83146	2.31748	1.57258	1.19357
774	-0.757602	3.77879	3.92749	4.18556	2.53703	1.4975
906	-1.28843	1.23816	0.787847	1.5559	-1.06301	-3.2854
542	-0.64917	3.45781	4.08725	3.06188	-0.169925	0.0864148
430	-1.23166	1.68125	1.58452	1.47409	-0.47289	-1.40038
97	0.586441	3.75826	3.76553	3.53733	1.93441	0.957454
234	-0.549588	3.80261	3.3086	2.40255	-0.0853915	0.0489096
289	-0.779493	2.66447	2.83127	2.70606	0.70411	0.0408189
729	-0.883763	1.80069	1.86513	1.97496	0.104697	-0.691162
786	-0.19592	2.00749	1.9386	2.12928	0	-1.67807
335	-0.0669196	1.68147	2.59701	1.61785	1.91112	0.532607
692	0.322723	1.50967	2.91826	2.27386	2.59848	1.12485
888	-0.815989	0.965938	2.12433	1.86129	1.50589	0.0379679
836	0.648388	2.69348	2.74583	2.85858	0.568252	0.115166
427	-1.03461	3.73062	3.83007	3.6815	2.02509	1.53634
988	-0.436039	3.12051	3.39128	3.17961	2.45346	1.23638
977	-0.571793	2.22668	2.39613	2.21378	1.54432	0.584963
1045	-0.0657544	2.42809	2.22613	2.13352	0.656046	-0.665882
507	-1.66351	0.703242	1.35441	0.626768	0.344477	-0.584859
188	2.84583	1.81359	2.11625	1.33198	1.00336	0.0100537
204	-0.59158	2.10545	1.65972	1.75193	1.75193	-1.07724
159	-0.180692	1.5737	1.45895	1.20809	1.45945	0.493003
1139	-1.05357	2.00851	1.15882	0.252563	0.650783	-1.37113
647	-0.663188	2.21231	2.68274	1.41694	1.96991	0.686285
788	-1.30346	1.4745	1.3486	0.649079	1.39084	0.0796361
1089	-0.0601737	2.09873	2.81387	2.9222	0.692278	-0.0439433
382	-0.48746	2.38408	4.06146	2.25056	2.15292	2.1999
463	1.3652	0.536955	1.98686	0.027702	1.62442	0.619141
632	0.433528	-0.104222	-0.181012	-1.86116	0.454113	0.215193
918	-0.374207	1.85982	2.28312	2.64113	1.36354	0.843815
926	-0.0669622	1.61091	2.00318	2.82534	1.05742	-0.132607
1037	-0.240693	0.450571	1.68519	1.64662	-1.95482	-2.73517
1084	0.57521	1.1694	1.41586	1.30526	-0.40143	-2.17075
502	-0.566227	2.98573	3.85319	2.51419	2.45373	1.90668
703	-0.508128	1.4339	1.64608	1.12595	1.67702	0.145916
952	-0.749741	1.12114	0.468731	-0.766383	1.92872	-0.021361
966	-0.522075	1.80878	1.46875	0.774287	1.55706	0.511253
303	0.26939	1.24691	1.28951	1.30516	1.51489	-0.191729
311	-0.277908	2.48958	2.87844	2.82185	2.88634	0.580097
319	-0.655644	1.75899	0.924815	0.443052	1.49235	-0.00654285
780	-1.22635	3.81816	4.67886	2.75207	2.85361	1.97446
56	-0.380272	1.69282	2.77056	2.54534	1.84139	0.80113
278	0.0547059	2.87888	2.81889	2.19197	1.19669	-0.388271
23	-0.80566	1.76919	1.92384	1.40906	0.536921	-0.65416
292	-0.677342	2.29618	1.74869	0.811555	0.970253	-0.645083
536	-0.213728	1.8055	2.45716	2.38626	1.58196	-1.37591
1105	-0.590887	1.76978	0.852246	0.907741	1.32957	-0.235216
403	-0.455356	1.82917	1.27923	0.374499	1.10622	-0.46307
342	-1.01205	1.2786	2.28562	1.75056	-0.197939	-1.73791
298	-0.756234	2.94228	3.95693	2.97863	0.719892	-0.0285692
581	-1.18057	-2.62644	-0.238709	-1.83289	-2.14101	-0.875118
351	-0.878165	1.72776	2.54067	2.62958	1.16064	0.236164
1041	1.17515	2.33581	3.56275	2.98119	-0.0430469	1.31804
91	-1.22239	-0.877744	4.01707	2.9852	-2.61471	-0.199672
1120	2.40808	-1.20811	-1.62868	-1.89616	-1.58496	-1.97863
59	2	-1.9542	0.169186	1.16919	-0.335286	-1.46387
362	2.19056	-1.12745	-0.378256	-0.0957089	-0.713108	-0.715204
149	0.722558	-0.812065	-0.704902	-0.429215	-0.414295	-0.950134
15	1.3448	-0.912493	-0.842639	-1.08207	-1.42426	-0.388687
262	1.65711	-3.88753	-1.12199	-0.783189	-1.45457	-3.20945
186	0.19592	-1.29433	-2.59117	-2.17302	-2.24948	-3.12722
1097	0.0470713	1.16496	1.66503	1.17286	0.073228	-0.265934
390	0.250696	2.53051	3.83007	3.33787	1.152	0.444785
38	-1.08688	1.74318	2.63284	2.74464	0.0379917	-1.02527
118	-0.272766	1.74973	3.68806	3.32193	1.68474	0.349449
223	-0.216012	2.95831	3.13962	2.95831	1.78617	0.504231
263	-0.541045	0.824558	2.36461	0.87747	-0.54157	-0.520353
452	-1.20596	-0.127604	1.14286	1.22214	-1.69986	-1.26409
523	-0.451434	1.72982	2.45321	1.29315	0.152003	0.690817
763	0.222392	2.31626	3.6495	3.12847	-0.584963	0.912537
126	-0.996833	3.29086	3.28883	3.62891	2.00495	0.609541
133	-0.976747	2.43075	3.90197	3.30427	1.13718	1.09179
347	0.17743	0.413759	1.20273	1.25006	-0.852348	-0.206156
689	-1.0217	1.32361	2.51879	1.12131	1.08994	1.19686
491	-0.75284	2.33097	3.61638	1.33097	0.731511	1.99546
525	-0.384544	0.387604	1.08008	-0.724939	0.15595	0.213898
1	-0.402759	1.9631	2.71937	2.05714	1.38187	0.728195
515	-0.297681	2.76092	3.50132	1.93831	-0.104337	1.11806
693	-0.221027	2.70377	2.52525	1.45216	1.17372	1.34499
226	-0.059501	1.33979	2.03661	1.59764	0.335349	0.438442
614	0.133462	1.68	2.49022	2.15515	1.09022	0.112405
313	0.385197	1.20984	1.90559	1.14428	-0.478557	-0.869632
460	2.71882	-0.459432	0.188267	1.35478	0.710493	-1.04439
26	-0.146841	0.285688	0.367329	0.0920425	-0.663123	-1.30473
10	-0.520611	0.295305	1.20063	0.587637	-1.22003	-1.06099
494	-0.946889	1.24171	1.88679	0.890057	-2.31288	0.0908392
1052	0.049213	1.14232	0.969113	1.25713	0.775998	0.229955
12	-1.45943	-2.04273	-1.35783	-1.71716	-3.82295	-3.9542
100	0.282843	2.13641	2.10322	1.56071	0.197446	0.250962
867	1.5196	0.777608	0.820593	1.13458	0.466546	-0.765291
122	0.47022	-1.14898	-2.70308	-3.39496	-2.051	-2.32281
931	-0.64071	-0.743656	-0.235934	-1.9851	-1.50011	-1.62349
574	-0.0650375	-0.714296	-0.913103	-2.69497	-1.48125	-2.29337
621	2	-3.19099	-2.19099	-2.10852	-3.37156	-2.69349
354	0.15802	0.19383	1.52281	1.29592	0.112267	-0.133017
207	0.859822	2.02209	4.99944	3.91754	1.08641	-1.06683
101	1.24942	1.17971	2.82961	1.28414	0.906236	0.21818
651	1.44963	2.12322	4.15994	3.54143	2.43645	0.388746
445	0.837943	0.910995	4.79586	2.21178	1.07215	1.72209
661	1.0665	1.30759	2.12553	1.60552	0.762961	0.133943
839	1.4991	0.212221	2.1743	2.38033	1.77155	-0.030273
83	1.29808	0.215937	2.75933	2.3339	-0.642448	-0.630766
136	-0.152851	-0.274433	1.05065	1.51065	0.0619442	0.630984
1107	-0.447744	0.18175	0.584963	1.03138	0.245112	-0.303676
852	-1.10833	-0.164944	1.39566	1.02544	-0.741408	0.0813001
230	1.40718	-3.12553	2.03342	1.72792	-2.26303	-3.58496

## Sheet: fig 2f
Sal	0.5hr	1hr	3hr	6hr	12hr	24hr
94	333	517	1814	1335	840	49
122	395	418	1945	1304	483	63
169	302	329	2247	1133	584	323
58	180	666	1913	1386	491

## Sheet: fig 2g
Sal	0.5hr	1hr	3hr	6hr	12hr	24hr
18	48	84	711	304	57	18
29	39	62	802	271	37	7
21	20	98	503	290	44	4
13	40	85	575	359	34
