# Supplementary material for: Brainstem ADCYAP1+ neurons control multiple aspects of sickness behaviour
Source: Nature. 2022 Sep 7;609(7928):761–71. doi: 10.1038/s41586-022-05161-7 (PMC9492535; doi:10.1038/s41586-022-05161-7)
Supplement: Supplementary file 4 — Source Data Fig. 3 [file 41586_2022_5161_MOESM4_ESM.xlsx]

## Sheet: fig 3c
	PBS labeled								LPS labeled
SALINE	2.26	3.1	2.88	2.54	2.42	3.12	2.9	2.84	2.38	2.72	3.16	2.7	2.26	3.1	2.74
CNO	3.48	3.22	2.92	2.76	3.76	3.26	2.86	2.52	0.02	0	0	0	0.06	0.18	0.02	0.08

## Sheet: fig 3d
SALINE	LPS
37.3	33.1
36.7	34.6
36.3	31.8
37.3	34.1
36	33.1
36.5	32
35.8	32.8

## Sheet: fig 3f
	PBS labeled								LPS labeled
SALINE	3827	3609	2687	3498	2600	2518	2408	3148	2731	3824	3053	3055	2598	3591	3113	3398
CNO	2620	2417	2602	2604	3454	2783	2731	2602	13	0	0	0	434	60	16	35

## Sheet: fig 3h
	PBS labeled								LPS labeled
SALINE	1.1074e+06	682493	1.21466e+06	714890	687793	989723	570649	838458	723289	1.03917e+06	1.23986e+06	634814	819998	1.10221e+06	978801	877333
CNO	777233	767792	845207	755450	1.20268e+06	852999	629399	799848	12911.2	58050.8	23593.4	11869	14911.2	54550.8	20093.4	8368.96

## Sheet: fig 3i
Sal	LPS
-1.24	-8.2
-0.22	-9.42
1.42	-10.8
1.1	-10.4
0.05	-12.4
0.98	-8.94
0.32	-7.9
0.22	-9.5

## Sheet: fig 3l
	PBS labeled								LPS labeled
SALINE	2.94	3.46	3.14	2.46	2.78	2.8	3.66		2.38	2.72	3.16	2.7	2.26	3.1	2.74
CNO	0	0.38	0.02	0	0.04	0.14	0.46		1.06	1.74	1.18	1.12	2.06	2.22	1.8

## Sheet: fig 3m
SAL	LPS
35.1	35.4
34.4	36.1
34.5	35.5
35	33.5
36.3	35.8
34.1	35.2
	35.4

## Sheet: fig 3o
	PBS labeled								LPS labeled
SALINE	2624	2175	2286	2646	2062	3455	2511		2916	2062	2768	3394	2296	3051	3036
CNO	57	328	1	2	64	125	2		2050	1378	948	1703	1593	1764	1598

## Sheet: fig 3q
	PBS labeled								LPS labeled
SALINE	849203	746658	746628	873623	1000293	458837	666372		758379	573900	509284	657738	872544	599922	992039
CNO	97658	32193	29388	91883	34882	20019	45692		463722	377458	299837	376466	263759	465728	277894

## Sheet: fig 3r
Sal	LPS
-8.4	-4.12
-7.8	-3.2
-7.74	-1.8
-6.9	-4.5
-8.2	-6.2
-7.6	-2.1
-6.8	-1.98
