# Supplementary material for: Brainstem ADCYAP1+ neurons control multiple aspects of sickness behaviour
Source: Nature. 2022 Sep 7;609(7928):761–71. doi: 10.1038/s41586-022-05161-7 (PMC9492535; doi:10.1038/s41586-022-05161-7)
Supplement: Supplementary file 5 — Source Data Fig. 4 [file 41586_2022_5161_MOESM5_ESM.xlsx]

## Sheet: fig 4h
SAL	CNO
2.74	0
2	0.18
2.36	0.12
2.42	0
2.24	0.04
2.62	0.06
2.32	0.1

## Sheet: fig 4i
Sal	CNO
2837	86
2674	53
2643	0
3001	45
2981	390
2877	108

## Sheet: fig 4j
SAL	CNO
788948	28920
937641	20918
788102	8873
683492	48002
972633	31089
617280	19920

## Sheet: fig 4k
SAL	CNO
36.4	32.6
36.8	33.6
37.1	35.8
37	33.1
36.1	31.2
36.8	32.8

## Sheet: fig 4l
Sal	CNO
0.961538	-7.1875
0	-6.17284
1.29032	-7.05128
1.3245	-9.63455
1.0989	-5.47445
0	-8.36364
