# Supplementary material for: Brainstem ADCYAP1+ neurons control multiple aspects of sickness behaviour
Source: Nature. 2022 Sep 7;609(7928):761–71. doi: 10.1038/s41586-022-05161-7 (PMC9492535; doi:10.1038/s41586-022-05161-7)
Supplement: Supplementary file 6 — Source Data Fig. 5 [file 41586_2022_5161_MOESM6_ESM.xlsx]

## Sheet: fig 5e
	hM3Dq
SAL	2.16	2.68	2.22	2.2	2.84	2.3	2.32
CNO	0	0	0	0.06	0.1	0	0.1

## Sheet: fig 5f
SAL	2587	2175	2783	2524	3160	3266	2660
CNO	1	68	39	14	7	17	103

## Sheet: fig 5g
SAL	937538	1029463	1299304	1002934	898263	911829	920197
CNO	10092	29830	81092	11100	9872	7654	10092

## Sheet: fig 5h
SAL	36.8	37.3	37.3	37.3	37.5	37.5	36.9
CNO	29.6	35	31.3	33.1	35.1	32.3	31.8

## Sheet: fig 5i
Sal	CNO
0.357143	-3.80623
-1.02389	-5.11945
-0.719425	-8.8968
0.78125	-5.85938
-0.355872	-7.04225
0.353357	-4.30108
0	-7.1161

## Sheet: fig 5k
Sal	CNO
3.14	0.76
3.2	1.14
2.74	0.88
2.94	0.64
3.02	0.66

## Sheet: fig 5l
Sal	CNO
2068	333
2334	586
2447	782
2389	754
2090	569

## Sheet: fig 5m
							Sal	CNO
							674673	156283
							789287	193874
							884937	291884
							726485	198466
							655437	100937

## Sheet: fig 5n
Sal	CNO
36.3	35.5
36.4	34.4
36.5	35
37.2	35.6
35.9	33.7

## Sheet: fig 5o
Sal	CNO
-0.955414	-4.16667
0	-1.84049
-0.869565	-5.18732
0.967742	-2.89389
-0.668896	-2.99003

[truncated: 5 more sheets: fig 5q, fig 5r, fig 5s, fig 5t, fig 5u]
