# Supplementary material for: Brainstem ADCYAP1+ neurons control multiple aspects of sickness behaviour
Source: Nature. 2022 Sep 7;609(7928):761–71. doi: 10.1038/s41586-022-05161-7 (PMC9492535; doi:10.1038/s41586-022-05161-7)
Supplement: Supplementary file 7 — Source Data Fig. 6 [file 41586_2022_5161_MOESM7_ESM.xlsx]

## Sheet: fig 6b
	mCh								hM3Dq
SAL	2.46	2.86	2.82	2.46	2.9				2.38	2.68	2.88	2.98	2.42	2.2
CNO	0.02	0.06	0	0.04	0.1				1.3	1.64	1.7	0.82	1.42	1.2

## Sheet: fig 6c
	mCh								hM3Dq
SAL	2388	2761	2554	2879	2871				2987	2652	2284	2789	2694	2098
CNO	24	31	40	87	80				1567	974	768	1776	874	644

## Sheet: fig 6d
	mCh								hM3Di
SAL	839481	838374	1012938	1209863	1298344				993849	1114092	1248736	1192833	987390	866522
CNO	55263	48172	23433	29810	10298				349958	599847	419837	235472	398473	298736

## Sheet: fig 6e
mCh	hM4Di
35.9	34.8
34	34.6
34.3	35.1
32.9	34.6
34.8	36
	34.1

## Sheet: fig 6f
mCh	hM4Di
-9.58904	-6.97674
-9.42249	-5.01672
-8.6262	-7.16981
-10.6667	-2.32558
-11.4478	-6.26959
	-4.26829

## Sheet: fig 6h
	mCh								hM3Di
SAL	1.6	1.76	2.38	2.42	1.78	2.2			1.76	1.78	1.64	1.88	1.42	2.04	2.36
CNO	0	0.1	0	0.02	0.16	0			0.04	0	0.02	0	0.1	0	0.1

## Sheet: fig 6i
	mCh								hM3Di
SAL	2812	1902	1755	1897	2477	2465			2571	1502	2571	2166	2361	3329	2198
CNO	0	689	0	0	120	154			1	93	2	0	120	68	100

## Sheet: fig 6j
	mCh								hM3Di
SAL	673874	773829	627832	790292	898272	671831			611783	783927	817394	762543	698277	873811	677389
CNO	35216	22123	19837	19883	29380	33001			36744	18273	29384	19477	38472	28837	19274

## Sheet: fig 6k
mCh	hM4Di
35.1	34.3
34.5	34.4
34.7	35.4
35.2	35.3
35.4	34.8
35.9	35.7

## Sheet: fig 6l
mCh	hM4Di
-0.0888158	-0.0886525
-0.089172	-0.105442
0.10241	-0.101911
-0.100346	-0.0928144
-0.0965732	-0.108761
-0.105802	-0.0841121

[truncated: 2 more sheets: fig 6q, fig 6r]
