# Supplementary material for: Brainstem ADCYAP1+ neurons control multiple aspects of sickness behaviour
Source: Nature. 2022 Sep 7;609(7928):761–71. doi: 10.1038/s41586-022-05161-7 (PMC9492535; doi:10.1038/s41586-022-05161-7)
Supplement: Supplementary file 8 — Source Data Extended Data Fig. 1 [file 41586_2022_5161_MOESM8_ESM.xlsx]

## Sheet: ext fig 1b
Day	Saline								0.1mg/kg								0.5mg/kg								2.5mg/kg
1	3.96	3.76	4.8	3.96	4.8	3.4	3.74		0.94	0.74	0.86	0.86	0.76				0.38	0.2	0.16	0.52	0.5	0.58			0.1	0.08	0.1	0.16	0.08
2	3.74	3.84	3.56	3.88	4.68	4	4.82		3.2	3.42	3.68	3.5	3.12				2.58	2	2	2.34	2.56	2.66			0.16	0.46	1.2	0.76	0.34
3	3.9	3.78	3.58	4.04	4.4	4.02	4.96		3.96	3.82	4.08	4.14	4.08				4.16	3.06	3	4	4.82	4.08			3.2	1.8	2.34	1.8	1.78

## Sheet: ext fig 1d
Baseline					LPS
WT	Starved	OB	Agrp		WT	Starved	OB	Agrp
3.36	5.28	5.08	4.88		0.22	0.2	0.02	0.32
3.54	4.88	4.86	4.62		0.16	0.3	0.1	0.22
3.3	4.66	4.98	4.6		0	0.04	0.12	0.14
3.44	5.78	4.62	5.1		0.02	0.12	0.04	0.08
3.54	5.72	5.16	4.42		0.28	0.16	0.18	0.18

## Sheet: ext fig 1e
time	sal												0.1												0.5												2.5
0	37.5	36.8	36.9	36.5	36.8	37.6	37.8	36.1	36.8	37.8	37.5	36.5	37.3	37.7	37.1	38	38.1	36.9							36.8	37.1	37.8	37.3	37.3	37.1	37	37	36.9				35.3	36.1	36.2	36.8	35.9	37.1	36.5	37
0.5	36.2	37	37.3	37.1	35.8	37.9	38.6	37.5	36.9	36.6	36.7	36.3	37.9	38.2	37.2	37.8	38.1	37.1							37.3	38	37.7	37.5	37.8	37.4	37.1	36.5	37.2				37.4	37.6	36.9	37	37.8	37.8	37.4	37.5
1	36.4	36.8	36.8	36.4	35.4	36.9	37.3	36.4	36	36.3	36.3	36.4	36.2	37.4	37.3	36.6	37	36.5							36.4	37.4	37.2	37.6	36.9	37	36.8	35.6	36				36.5	35.6	36.4	36.4	37	36.9	36.8	36.7
2	36.8	37	36.8	37	36.1	36.9	37.5	36.6	36.7	36.1	35.8	36.3	36	36.7	36.9	37	37.1	36.7							35.7	36.4	37.2	36.4	37.5	36.8	36.4	34.5	36.2				36.2	35.6	36.8	35.8	36.8	36.8	36.1	36.5
3	36.5	36.2	36.4	37.4	35.3	36.8	37.5	36.8	36.5	35.3	36.3	37.5	35.7	37	36.8	36.3	37.5	35.9							33.9	35.8	37.4	35.4	37.3	36.3	35.7	34	36.2				35.3	34.7	36.7	34.7	35.8	36.4	35.7	34.9
4	36.5	36.6	36	35.9	35.4	36.6	36.7	35.5	35.8	36	36.1	36	36.3	37	36.5	36.1	36.9	35.9							32.6	35.6	36.9	35	37	35.4	35.6	34	36.2				34.7	33.8	36.6	33.2	34.7	35.9	35	34
5	36.4	36.6	36.3	35.8	36.1	36.9	37.1	37	36.7	37.1	35.9	35.3	36.5	36.8	36.9	35.3	36.9	35.7							30.1	35.4	36.8	35.2	36.4	35.2	35.4	33	36.3				33	33.3	36.2	30.5	33	34.3	33.2	33.3
6	36.2	36.6	36.8	35.7	36	36.3	37.8	35.3	36.5	36.4	36.7	36	36	35.9	36.7	35.5	36.3	35.6							29.1	35.8	36.5	35.3	36.4	35	35.4	32.9	36.3				32.3	33.3	35.9	27.5	33.1	33.9	32.2	33
7	36.1	36.6	36.6	36.1	36.3	36.5	37.1	36.2	35.3	36.2	36.7	36.8	36.4	37	37	35.4	36.4	35.4							30.6	36	35.9	35.1	35.8	33.8	35.2	32.3	35.7				31.9	33.1	35.7	25.7	32.4	34	31.8	32.7
8	36.4	36.6	36.9	36.4	36.4	36.9	38.3	37	36.5	36.6	35.7	36.9	35.8	35.8	37.4	35.8	36.3	35.8							32	35.7	35.7	34.2	36	33.4	35	32.1	35.4				32.4	33	35.2	25.1	33.7	34.2	32.1	32.9
24	37.4	36.7	36.9	36.8	36.1	37.7	36.3	36.1	35.1	35.2	36.2	36.3	36.6	37.5	36.8	37.9	36.3	38.3							35.5	37.5	36.9	36.1	36.5	36.1	36.6	35.7	36.3				33.8	35.2	35.5	30.8	34.8	35.1	33.7	32
36	36.6	36.6	37	35.2	36	36.3	37.5	35.9	36.2	36.4	36.6	36.7	36.4	35.9	36.2	37.4	36.3	37							36	37.6	36.6	37.1	36.5	36.8	36.5	34.9	35.4				33.4	34.4	35.4	31.7	34.3	35.8	33.8	34.5
48	37.7	37	37.5	36.1	36	35.5	37	35.2	37.1	37.3	37.1	36.6	36.8	36.9	37.2	37.3	37.2	36.8							36.5	38.3	37.1	37.3	36.7	36.9	36.4	35.5	37.1				35	34.7	35.3	34.6	35.8	36.2	34.9	35.1

## Sheet: ext fig 1f
	Saline																		0.1mg/kg																		0.5mg/kg
0	25.3	25.4	27	26.1															27.3	26	26.7	26.5	26.2														26.6	26.3	26.1
0.5	27.1	24.2	26.2	25.9	27.8	25.6													27	25.3	25.9	25.5	25.9														25.9	25.1	25.9	25.6
1	27.8	25.6	26.3	25.4	26.1	25.8	25.5	26.2											27.5	26.1	26.3	25.3	26														25.3	25.7	25.9	25.1	25.8
2	27.8	26.2	25.1	25.3	26.5	26.4	26	27											27.3	25.1	25.4	25.7	25.9														25.7	25.6	25.1	24.6	25.3
3	27.1	25	25.5	25.4	25.9	26.8	26.9	26.3	26.8										26.6	25.8	26.9	26.6	25.3														24.4	24.9	24.8	23.8	24.2
4	26.9	26.3	24.4	26.3	26.1	25.9	25.6	25.8	25.5	26.7									26.8	26.1	25.5	26.4	25.8														24.1	24.9	24.5	24.1	24
5	27	27.1	24.8	25.5	25.7	26.5	26.4	26.2	26.2										26.4	26.3	25.9	26.9	26.1														24.6	23.9	23.7	23.4	24
6	27.9	25.9	27.3	25.9	25.2	26.5	27.3	25.5	26.5	26									27.2	26.8	25.6	26.1	26.1														24.4	24	23.9	23.2	24.6
24	26.6	25.7	26.8	26.1	26.8	25.4	26.8	26.2	26.3										26.7	27.1	25.7	26.5	25.5														26.3	26	24.9	26.1	27.3
48	25	26.6	27.5	26	27.4	26.3	26.6	26.3	25.8										25.9	25.4	26.3	25.8	26.3														25.3	26.7	25.6	25.9	26.3

## Sheet: ext fig 1h
Sal	0.1	0.5	2.5
36.1	35.7	29.1	31.9
36.2	35.8	35.4	33
36	36.5	35.7	35.2
35.7	35.3	34.2	25.1
35.3	36.3	35.8	32.4
36.3	35.4	33.4	33.9
36.7		35	31.8
35.3		32.1	32.7
35.3		35.4
35.3
35.7
35.3

## Sheet: ext fig 1i
Sal	0.1	0.5	2.5
24.4	25.9	24.1	24
25.3	25.1	23.9	22.6
25.2	25.4	23.7	22.3
25.4	25.3	23.2	21.9
25.5	25.3	24	23.2
25.5	25.3	24.2	24.2
25.5	25.4	23.9	23.9
26			23
