# Supplementary material for: Brainstem ADCYAP1+ neurons control multiple aspects of sickness behaviour
Source: Nature. 2022 Sep 7;609(7928):761–71. doi: 10.1038/s41586-022-05161-7 (PMC9492535; doi:10.1038/s41586-022-05161-7)
Supplement: Supplementary file 10 — Source Data Extended Data Fig. 3 [file 41586_2022_5161_MOESM10_ESM.xlsx]

## Sheet: ext fig 3d
Sal								LPS
2.56	2.74	2.66	2.92	2.76	2.96	3.18		0	0.08	0.02	0.02	0	0.04	0.08

## Sheet: ext fig 3e
Sal								LPS
3076	2866	2701	2569	2558	3640	2778		10	12	8	9	10	16	10

## Sheet: ext fig 3f
Sal								LPS
679589	547928	647302	575085	643645	621528	509761		23400	59400	66300	41300	99200	97500

## Sheet: ext fig 3g
	mCh								hM3Dq
SAL	37.1	36.8	36.6	37	36	36.4	36.1		37.3	36.6	35.9	37	36.8	37	36.8
CNO	37.3	36.7	36.3	37.3	36	36.5	35.8		33.1	34.6	31.8	34.1	33.1	32	32.8

## Sheet: ext fig 3h
Sal	LPS
36.4	33.3
36.9	32.9
36	32.3
37	32.5
38	31.5
37	31
35.8	31.6
