# Supplementary material for: Brainstem ADCYAP1+ neurons control multiple aspects of sickness behaviour
Source: Nature. 2022 Sep 7;609(7928):761–71. doi: 10.1038/s41586-022-05161-7 (PMC9492535; doi:10.1038/s41586-022-05161-7)
Supplement: Supplementary file 11 — Source Data Extended Data Fig. 4 [file 41586_2022_5161_MOESM11_ESM.xlsx]

## Sheet: ext fig 4j
SAL	CNO
1.78	2.12
2.1	1.94
1.9	2.48
1.84	2.16
1.9	2.02

## Sheet: ext fig 4k
SAL	CNO
2637	2736
2874	2781
2981	3109
2638	2981
2947	2946

## Sheet: ext fig 4l
SAL	CNO
798201	820189
692803	701982
978491	956378
782018	792011
820381	982291

## Sheet: ext fig 4m
Sal	CNO
36.3	37.1
37.2	37
37.1	37.5
36.4	36.7
36	36.3

## Sheet: ext fig 4n
SAL	CNO
0.598802	0.598802
-0.879765	0.869565
0.934579	2.48447
0.342466	0.687285
-0.649351	-0.326797
