# Supplementary material for: Brainstem ADCYAP1+ neurons control multiple aspects of sickness behaviour
Source: Nature. 2022 Sep 7;609(7928):761–71. doi: 10.1038/s41586-022-05161-7 (PMC9492535; doi:10.1038/s41586-022-05161-7)
Supplement: Supplementary file 12 — Source Data Extended Data Fig. 5 [file 41586_2022_5161_MOESM12_ESM.xlsx]

## Sheet: ext fig 5b
NTS				AP
86.49	87.67	80.49	76.12	64.29	66.67	40	57.14

## Sheet: ext fig 5c
NTS				AP
42.11	61.54	44.59	47.22	16.36	23.81	17.14	20.51

## Sheet: ext fig 5d
NTS				AP
13.92	16.43	14.49	15.27	34.09	30.77	32.47	30.14

## Sheet: ext fig 5e
	mCh								hM3Dq
SAL	2.34	2.98	2.38	1.9	2.82				2.16	2.68	2.22	2.2	2.84	2.3	2.32
CNO	2.4	2.3	2.04	2.36	2.5				0	0	0	0.06	0.1	0	0.1

## Sheet: ext fig 5g
	SAL								CNO
mCh	2210	2811	2714	3108	2134				2587	2175	2783	2524	3160	3266	2660
hM3Dq	2425	3576	3266	2660	2524				1	68	39	14	7	17	103

## Sheet: ext fig 5i
	mCh								hM3Dq
CNO	37.5	37.2	35.8	36.2	36.2				27.7	28.2	26.3	29.1	27.9	30.2	29.6

## Sheet: ext fig 5j
mCh	Gq
27.2	23.9
26.4	24.1
26.1	23.9
26.1	23.9
26.3	23.6
26.5	23

## Sheet: ext fig 5l
	SAL								CNO
mCh	1092833	1083922	984762	783929	883992				937538	1029463	1299304	1002934	898263	911829	920197
hM3Dq	1000293	920477	1002845	982633	748592				10092	29830	81092	11100	9872	7654	10092

## Sheet: ext fig 5n
LPS	TRAP2SAL	TRAP2LPS	Adcyap1mCh	Adcyap1Gq
128.178	0	4.898	0	0
63.9333	0	3.502	0	0
97.3492	5.385	0	0	5.8
150.556	0	4.898	0	0

## Sheet: ext 5o
LPS	TRAP2SAL	TRAP2LPS	Adcyap1mCh	Adcyap1Gq
295.184	0	0	0	0
256.015	0	0	0	0
482.351	0	0	0	0
237.426	0	0	0	0

[truncated: 1 more sheets: ext 5p]
