# Supplementary material for: Brainstem ADCYAP1+ neurons control multiple aspects of sickness behaviour
Source: Nature. 2022 Sep 7;609(7928):761–71. doi: 10.1038/s41586-022-05161-7 (PMC9492535; doi:10.1038/s41586-022-05161-7)
Supplement: Supplementary file 13 — Source Data Extended Data Fig. 6 [file 41586_2022_5161_MOESM13_ESM.xlsx]

## Sheet: ext fig 6a
Control	Vglut2	Vgat	Adcyap1	Phox2b	Dbh	Cck	Th	Tac1	Pdyn	Nts
1.04301	0.114943	1.14074	0.031746	0.363636	0.528302	0.659459	0.596273	0.879195	0.97549	0.984694
1.1066	0.369231	1.03268	0.238095	0.467337	0.525114	0.40884	0.70625	0.728814	0.911458	0.857143
1.08333	0.230337	1.0061	0.0119048	0.436275	0.626437	0.837349	0.734848	1.07692	0.886029	1.13376
0.945455	0.183673	0.993243	0.0521327	0.737705	0.421296	0.780749	0.660377	0.772455	0.956081	0.888235
0.989899	0.192053	0.898734	0.204082	0.392344		0.772487	0.692308	1.02927
	0.108434		0.0892857	0.512953
			0.025

## Sheet: ext fig 6b
Control	Vglut2	Vgat	Adcyap1	Phox2b	Cck	Th	Dbh	Nts	Tac1	Pdyn
0.936414	0.105777	1.07465	0.034142	0.417846	0.660159	0.453017	0.454451	0.964514	0.755418	1.06624
0.9512	0.14216	1.07038	0.295151	0.246559	0.511941	0.626829	0.625547	0.983291	0.749385	1.02482
0.946338	0.0931754	1.06585	0.0392585	0.463935	0.755142	0.431775	0.688274	1.03576	0.968123	1.20536
1.14142	0.13491	0.94745	0.00399657	0.541698	0.436288	0.682051	0.544935	1.0953	0.774016	0.975545
0.994005	0.258523	0.992975	0.093579	0.606732	0.947672	0.587865	0.580573		0.803504
	0.20822	1.02735	0.0435283	0.45556	0.49877
			0.0359055

## Sheet: ext fig 6c
Control	Vglut2	Vgat	Adcyap1	Phox2b	Cck	Th	Dbh	Nts	Tac1	Pdyn
1.0469	0.0997555	1.00202	0.0747513	0.505097	0.673035	0.527227	0.52795	0.915021	0.884928	0.953829
0.986051	0.175619	1.05875	0.189147	0.695481	0.510118	0.749006	0.719129	1.01005	0.864127	1.06154
1.01423	0.155289	0.987338	0.166546	0.585514	0.788898	0.493276	0.630297	0.946348	1.01801	1.01663
1.10263	0.123673	0.913515	0.0890028	0.410502	0.78748	0.720197	0.451345	0.974501	0.951211	1.04624
1.06087	0.239122	1.02291	0.0669176	0.493416	0.596961	0.556324	0.529366		0.912052
0.902593	0.21385		0.0638272	0.61546
0.929268			0.0479772

## Sheet: ext fig 6e
Sal	CNO
2.72	1.32
2.98	0.56
2.66	2.14
2.78	1.5
2.64	0.42

## Sheet: ext fig 6f
Sal	CNO
3764	1798
3874	844
2309	1436
3347	1141
3988	2394
3737	1724

## Sheet: ext fig 6g
Sal	CNO
677462	348988
647759	301882
549982	200182
738492	498374
677483	238573

## Sheet: ext fig 6i
Sal	CNO
2.44	2.76
2.46	2.12
2.3	2.68
2.38	2.1

## Sheet: ext fig 6j
Sal	CNO
2577	2063
2407	2448
2235	2231
2238	2019

## Sheet: ext fig 6k
Sal	CNO
748347	658389
583894	638483
673849	674683
598737	610937

## Sheet: ext fig 6m
Sal	CNO
2.2	1.3
2.4	1.6
2.46	0.98
2.54	1.42
2.54	2.02

[truncated: 8 more sheets: ext fig 6n, ext fig 6o, ext fig 6q, ext fig 6r, ext fig 6s, ext fig 6u, ext fig 6v, ext fig 6w]
